# Supplementary material for: Analysis of admixed Greenlandic siblings shows that the mean genotypic values for metabolic phenotypes differ between Inuit and Europeans
Source: Genome Med. 2024 May 23;16:71. doi: 10.1186/s13073-024-01326-3 (PMC11112775; doi:10.1186/s13073-024-01326-3)
Supplement: Supplementary file 1 — Additional file 1. Table S1: Phenotypic difference between Inuit and Europeans. Effect sizes, standard errors and FDR adjusted p values of the estimated phenotypic difference from different models and cohorts. Table S2: Difference in mean genotypic values between Inuit and Europeans. Effect size, standard errors and FDR adjusted p values of the estimated difference in mean genotypic values from different models. [file 13073_2024_1326_MOESM1_ESM.xlsx]

## Sheet: Table S1. Phenotype difference
Table S1: Phenotype difference between Inuit and Europeans. Effect size equals the value in Inuit minus the value in Europeans. Effect size and SE estmated from models are shown by %. 'SD' in table headers means Y is transformed using the rank based inverse normal transformation (quantile normalized), which means that Y has a var/SD of 1 and mean 0. The FDR adjusted p values were obtained by p.ad…
Category	Trait	𝛽Y in Model 1a with all individual								𝛽Y in Model 1a with siblings								𝛽B in Model 2								Between our dataset(all individuals) and Inter99			Between our dataset(using siblings) and Inter99			Greenlanders (admixed siblings)						Danes (Inter99)
																																All		Men		Women		All		Men		Women
		N	EffectSize	SE	P value	EffectSize (SD)	SE (SD)	P value(SD)	BH.adjusted.Pvalue (SD)	N	EffectSize	SE	P value	EffectSize (SD)	SE (SD)	P value(SD)	BH.adjusted.Pvalue (SD)	N	EffectSize	SE	P value	EffectSize (SD)	SE (SD)	P value(SD)	BH.adjusted.Pvalue (SD)	N in Inter99	∆Mean(SE)	P value	N in Inter99	∆Mean(SE)	P value	N	Mean (SD)	N	Mean (SD)	N	Mean (SD)	N	Mean (SD)	N	Mean (SD)	N	Mean (SD)
	Age																															1627	48.8(14.1)	703	49.1(14.5)	924	48.5(13.9)	6514	46.2(7.93)	3169	46.6(7.93)	3345	45.8(7.99)
Body Composition	Body Mass Index (kg/m2)	5753	-0.0277	0.0032	6.54e-18	-0.00562	0.000598	8.28e-21	2.69e-20	1627	-0.0132	0.00861	0.127	-0.00308	0.00162	0.0585	0.0971	1627	-0.0127	0.0102	0.212	-0.00304	0.00193	0.116	0.178	6509	0.17(0.091)	0.062	6509	0.656(0.142)	4.15746e-06	1627	27(5.31)	703	26.5(5.31)	924	27.3(5.63)	6509	26.3(4.63)	3168	26.8(4.63)	3341	25.8(5.09)
Body Composition	Height (cm)	5776	-0.136	0.00364	2.8e-274	-0.0141	0.000381	2.82e-269	7.33e-268	1638	-0.144	0.00972	1.73e-46	-0.0158	0.00109	8.5e-45	2.21e-43	1638	-0.147	0.0124	8.56e-30	-0.0161	0.00138	9.74e-29	2.53e-27	6512	-9.558(0.17)	0	6512	-10.716(0.25)	4.78491e-305	1638	161(9.04)	707	168(9.04)	931	157(6.54)	6512	172(9.2)	3168	179(9.2)	3344	166(6.31)
Body Composition	Body weight (kg)	5761	-0.193	0.00919	2.82e-94	-0.0119	0.000558	3.69e-97	4.8e-96	1628	-0.156	0.0243	1.79e-10	-0.0104	0.00157	3.57e-11	4.64e-10	1628	-0.158	0.0292	9.81e-08	-0.0106	0.0019	3.56e-08	4.63e-07	6509	-7.95(0.294)	3.82495e-156	6509	-7.821(0.428)	2.98504e-70	1628	70.6(15.5)	703	75.1(15.5)	925	67.1(14.7)	6509	78.2(16.2)	3168	85.7(16.2)	3341	71.1(14.7)
Body Composition	Waist circumference (cm)	5725	-0.051	0.00841	1.43e-09	-0.00342	0.000587	6.16e-09	8.01e-09	1614	-0.0174	0.0232	0.453	-0.0015	0.0016	0.35	0.414	1614	-0.0151	0.0273	0.581	-0.00129	0.0019	0.498	0.539	6500	4.414(0.252)	4.48642e-68	6500	5.388(0.392)	2.03284e-41	1614	92.1(14.5)	692	93.5(14.5)	922	91(15)	6500	86.7(13.4)	3167	93.2(13.4)	3333	80.4(12.4)
Body Composition	Hip circumference (cm)	5724	-0.0882	0.00608	7.31e-47	-0.0089	0.000597	2.58e-49	1.68e-48	1614	-0.0909	0.0164	3.48e-08	-0.00953	0.00163	5.59e-09	4.84e-08	1614	-0.0905	0.0194	3.65e-06	-0.00954	0.00194	1.18e-06	1.02e-05	6499	-2.294(0.182)	2.91072e-36	6499	-1.66(0.276)	2.00179e-09	1614	99.4(10.1)	692	98.1(10.1)	922	100(10.7)	6499	101(9.87)	3165	101(9.87)	3334	101(11.3)
Body Composition	Waist to hip ratio	5722	0.000284	4.67e-05	1.2e-09	0.00368	0.000539	9.38e-12	1.63e-11	1613	0.000602	0.000131	4.54e-06	0.00769	0.00148	2.14e-07	1.39e-06	1613	0.000627	0.000148	2.77e-05	0.00797	0.00169	2.98e-06	1.94e-05	6497	0.064(0.002)	0	6497	0.068(0.002)	4.00482e-150	1613	0.923(0.0877)	692	0.952(0.0877)	921	0.902(0.0811)	6497	0.856(0.0869)	3165	0.917(0.0869)	3332	0.798(0.0624)
Body Composition	Fat Percentage	3944	-0.0829	0.00614	1.44e-40	-0.00782	0.000591	3.55e-39	1.54e-38	901	-0.086	0.0193	9.42e-06	-0.00848	0.00188	7.15e-06	3.1e-05	901	-0.0858	0.0232	0.000244	-0.00843	0.00225	0.000202	0.000627	NA	NA(NA)	NA	NA	NA(NA)	NA	901	30.5(10.4)	391	24(10.4)	510	35.5(8.94)	NA	NA	NA	NA	NA	NA
Body Composition	Lean body mass (kg)	2718	-0.102	0.00522	8.54e-80	-0.011	0.000571	1.05e-77	9.1e-77	576	-0.0715	0.0159	8.64e-06	-0.00902	0.0019	2.57e-06	1.34e-05	576	-0.0801	0.0192	4.21e-05	-0.00994	0.00232	2.56e-05	0.000133	NA	NA(NA)	NA	NA	NA(NA)	NA	576	48.2(8.66)	237	55.7(8.66)	339	42.9(4.7)	NA	NA	NA	NA	NA	NA
Body Composition	Visceral adipose tissue (cm)	2710	-0.0151	0.00197	2.57e-14	-0.00672	0.000869	1.52e-14	2.82e-14	574	-0.00408	0.00623	0.512	-0.00169	0.00274	0.538	0.538	574	-0.00595	0.00718	0.409	-0.00223	0.00311	0.474	0.539	NA	NA(NA)	NA	NA	NA(NA)	NA	574	7.25(2.27)	238	7.88(2.27)	336	6.8(2.02)	NA	NA	NA	NA	NA	NA
Body Composition	Subcutaneous adipose tissue (cm)	2699	-0.0115	0.00127	3.17e-19	-0.00758	0.000837	2.75e-19	7.94e-19	573	-0.0159	0.00398	7.28e-05	-0.0112	0.00261	1.99e-05	5.75e-05	573	-0.0169	0.00479	0.000518	-0.0118	0.00314	0.000203	0.000627	NA	NA(NA)	NA	NA	NA(NA)	NA	573	3.18(1.53)	239	2.41(1.53)	334	3.73(1.48)	NA	NA	NA	NA	NA	NA
Body Composition	Birth weight (g)	1514	-4.62	0.73	3.23e-10	-0.00845	0.00131	1.31e-10	1.89e-10	300	-3.05	2.63	0.246	-0.00482	0.00421	0.253	0.313	300	-3.21	3.27	0.329	-0.00509	0.0052	0.329	0.408	4736	-49.757(16.323)	0.0023	4736	15.948(29.057)	0.58	300	3420(623)	129	3530(623)	171	3350(645)	4736	3380(538)	2182	3460(538)	2554	3310(526)
Body Composition	Birth length (cm)	1446	-0.021	0.00328	1.97e-10	-0.00862	0.0013	5.11e-11	8.3e-11	271	-0.0185	0.011	0.0938	-0.00679	0.00437	0.121	0.175	271	-0.0205	0.0129	0.113	-0.00752	0.00509	0.142	0.205	4725	-0.411(0.074)	2.45292e-08	4725	-0.231(0.123)	0.061	271	51.4(2.48)	118	52(2.48)	153	51(2.43)	4725	51.6(2.33)	2176	52(2.33)	2549	51.2(2.24)
Glucose homeostasis	Plasma glucose 0-h (mmol/l)	4212	0.000283	0.000701	0.687	0.000822	0.000696	0.238	0.269	1178	0.000475	0.00248	0.848	-0.00129	0.00203	0.525	0.538	1178	0.000779	0.00274	0.776	-0.00101	0.00227	0.657	0.657	6033	0.167(0.018)	8.07013e-20	6033	0.223(0.034)	1.32484e-10	1178	5.78(1.17)	508	5.9(1.17)	670	5.69(1.2)	6033	5.54(0.817)	3000	5.73(0.817)	3033	5.35(0.668)
Glucose homeostasis	Plasma glucose 2-h (mmol/l)	3989	0.00199	0.00188	0.29	7.7e-05	0.000711	0.914	0.914	1059	-0.00804	0.00576	0.163	-0.00426	0.00211	0.044	0.0879	1059	-0.00768	0.00628	0.222	-0.00424	0.00236	0.0735	0.147	6013	-0.23(0.05)	4.37453e-06	6013	-0.225(0.083)	0.0067	1059	6(2.69)	461	5.76(2.69)	598	6.19(2.73)	6013	6.23(2.14)	2986	6.22(2.14)	3027	6.23(1.87)
Glucose homeostasis	Serum C-peptid 0-h (pmol/l)	3737	-1.51	0.259	7.01e-09	-0.00533	0.000818	8.42e-11	1.29e-10	1018	-1.38	0.689	0.0452	-0.00387	0.00231	0.0934	0.143	1018	-1.53	0.837	0.0677	-0.00466	0.00282	0.099	0.161	6030	-29.833(6.243)	1.80126e-06	6030	-36.314(9.18)	7.94877e-05	1018	560(298)	433	520(298)	585	590(280)	6030	597(273)	3001	622(273)	3029	572(246)
Glucose homeostasis	Serum C-peptid 2-h (pmol/l)	3474	-0.114	0.903	0.899	-0.000825	0.000778	0.289	0.313	880	4.02	2.63	0.127	0.00344	0.00232	0.139	0.19	880	3.71	3.08	0.228	0.00312	0.00274	0.255	0.347	6010	-419.742(23.43)	3.98892e-70	6010	-439.611(37.009)	4.36066e-31	880	1880(1120)	377	1570(1120)	503	2110(1140)	6010	2310(1020)	2993	2240(1020)	3017	2390(962)
Glucose homeostasis	Serum insulin 0-h (pmol/l)	4209	-0.257	0.0395	7.98e-11	-0.00782	0.000736	4.59e-26	1.7e-25	1178	-0.354	0.0823	1.89e-05	-0.00926	0.00212	1.37e-05	5.09e-05	1178	-0.368	0.0918	7.17e-05	-0.00974	0.00244	7.64e-05	0.000331	5814	12.965(0.892)	4.59717e-47	5814	11.173(1.106)	2.59436e-23	1178	53.6(38.7)	509	46.7(38.7)	669	58.8(41.3)	5814	41.9(27.7)	2898	44.1(27.7)	2916	39.7(25.6)
Glucose homeostasis	Serum insulin 2-h (pmol/l)	3990	-1.19	0.211	2e-08	-0.00578	0.000703	2.62e-16	6.19e-16	1059	-1.37	0.565	0.0159	-0.00627	0.00207	0.00249	0.0054	1059	-1.32	0.652	0.0429	-0.0061	0.00236	0.00998	0.0216	5834	-5.224(5.335)	0.33	5834	-4.566(7.994)	0.57	1059	213(262)	461	149(262)	598	262(306)	5834	218(215)	2899	209(215)	2935	227(202)
Glucose homeostasis	HbA1c (%)	4707	0.00188	0.00037	3.71e-07	0.00501	0.000646	1.04e-14	2.08e-14	1366	0.00258	0.00103	0.0125	0.00594	0.0017	0.000476	0.00112	1366	0.00268	0.00117	0.0227	0.00643	0.00209	0.00223	0.00527	6504	-0.051(0.011)	6.33615e-06	6504	0.009(0.018)	0.63	1366	5.89(0.593)	583	5.95(0.593)	783	5.84(0.599)	6504	5.87(0.637)	3165	5.95(0.637)	3339	5.79(0.582)
Lipids	HDL cholesterol (mmol/l)	5806	0.00407	0.0003	2.4e-41	0.00784	0.000574	7.76e-42	4.04e-41	1650	0.00316	0.000805	9.08e-05	0.00669	0.00161	3.33e-05	8.66e-05	1650	0.00321	0.000927	0.000577	0.00673	0.00186	0.000324	0.000843	6459	0.188(0.008)	1.16064e-106	6459	0.202(0.013)	4.44726e-50	1650	1.64(0.5)	706	1.56(0.5)	944	1.69(0.497)	6459	1.43(0.401)	3151	1.3(0.401)	3308	1.56(0.402)
Lipids	LDL cholesterol (mmol/l)	5120	0.00148	0.000724	0.0415	0.0012	0.000662	0.0692	0.0818	1435	-0.000747	0.00218	0.732	-0.00123	0.00194	0.525	0.538	1435	-0.000904	0.00253	0.722	-0.0013	0.00224	0.564	0.586	6367	0.029(0.019)	0.14	6367	0.154(0.031)	1.07383e-06	1435	3.64(1.12)	632	3.64(1.12)	803	3.65(1.12)	6367	3.51(0.96)	3075	3.65(0.96)	3292	3.38(0.956)
Lipids	Triglyceride (mmol/l)	5242	-0.00133	0.000565	0.019	-0.00265	0.00066	5.88e-05	7.28e-05	1473	-0.00411	0.0013	0.00165	-0.00366	0.0019	0.0547	0.0971	1473	-0.00432	0.00151	0.00441	-0.00382	0.00222	0.0851	0.158	6465	-0.023(0.02)	0.25	6465	-0.081(0.024)	0.00072	1473	1.27(0.687)	650	1.28(0.687)	823	1.26(0.643)	6465	1.35(1.33)	3156	1.54(1.33)	3309	1.16(1.23)
Lipids	Total cholesterol(mmol/l)	5722	0.00542	0.000697	9.03e-15	0.00454	0.000582	7.46e-15	1.62e-14	1611	0.00389	0.00197	0.0492	0.00307	0.00163	0.0598	0.0971	1611	0.00381	0.00225	0.0909	0.00307	0.00186	0.0984	0.161	6460	0.219(0.021)	3.76908e-26	6460	0.338(0.033)	1.82734e-24	1611	5.87(1.21)	690	5.79(1.21)	921	5.93(1.22)	6460	5.53(1.07)	3152	5.62(1.07)	3308	5.45(1.07)
Lipids	Remnant cholesterol (mmol/l)	4007	-0.00117	0.00022	9.96e-08	-0.0047	0.000807	6.16e-09	8.01e-09	1135	-0.0012	0.00059	0.0424	-0.00253	0.00216	0.24	0.313	1135	-0.00124	0.000668	0.0653	-0.00271	0.00244	0.267	0.347	6367	-0.046(0.006)	4.9948e-15	6367	-0.051(0.008)	1.19601e-09	1135	0.521(0.274)	492	0.535(0.274)	643	0.51(0.258)	6367	0.568(0.315)	3075	0.633(0.315)	3292	0.507(0.27)
Lipids	Apolipoprotein A1 (mmol/l)	1288	0.00425	0.000511	2.5e-16	0.0146	0.00169	1.53e-17	3.98e-17	432	0.00434	0.00103	3.23e-05	0.0156	0.00361	1.91e-05	5.75e-05	432	0.00431	0.00118	0.000331	0.0156	0.00412	0.000217	0.000627	642	1.568(0.01)	0	642	1.546(0.013)	0	432	1.72(0.285)	209	1.67(0.285)	223	1.77(0.275)	642	0.179(0.113)	394	0.172(0.113)	248	0.189(0.123)
Lipids	Apolipoprotein B (mmol/l)	1288	0.000391	0.000414	0.344	0.0014	0.00177	0.428	0.445	432	0.00127	0.000939	0.177	0.00321	0.00381	0.401	0.453	432	0.00128	0.00117	0.276	0.00336	0.00473	0.478	0.539	734	0.899(0.007)	0	734	0.897(0.011)	0	432	0.908(0.248)	209	0.912(0.248)	223	0.905(0.253)	734	0.0242(0.0448)	454	0.0234(0.0448)	280	0.0255(0.0473)

## Sheet: Table S2. Difference in mean ge
Table S2: Difference in mean genotypic values between Inuit and Europeans. Effect size equals the value in Inuit minus the value in Europeans. Effect size and SE estmated from models are shown by %. 'SD' in table headers means Y is transformed using the rank based inverse normal transformation (quantile normalized), which means that Y has a var/SD of 1 and mean 0. The FDR adjusted p values were o…
Category	Trait	𝛽G in Model 1b								𝛽W in Model 2
		N	EffectSize	SE	P	EffectSize (SD)	SE (SD)	P (SD)	BH.adjusted.P (SD)	N	EffectSize	SE	P	EffectSize (SD)	SE (SD)	P (SD)	BH.adjusted.P (SD)
Body Composition	Body Mass Index (kg/m2)	1406	-0.195	0.058	0.000782	-0.0301	0.00885	0.000695	0.00614	1627	-0.195	0.0698	0.00543	-0.0381	0.0131	0.00372	0.0382
Body Composition	Height (cm)	1413	-0.00695	0.0562	0.902	-0.000246	0.00558	0.965	0.965	1638	-0.035	0.0677	0.605	-0.00475	0.00757	0.53	0.766
Body Composition	Body weight (kg)	1408	-0.513	0.159	0.00127	-0.0298	0.00878	0.000708	0.00614	1628	-0.535	0.192	0.00531	-0.035	0.0123	0.00441	0.0382
Body Composition	Waist circumference (cm)	1398	-0.422	0.155	0.00661	-0.0244	0.00864	0.00474	0.0246	1614	-0.428	0.188	0.023	-0.0328	0.0129	0.011	0.0572
Body Composition	Hip circumference (cm)	1398	-0.375	0.108	0.000548	-0.0312	0.00885	0.000426	0.00614	1614	-0.402	0.133	0.00249	-0.0393	0.0129	0.00248	0.0382
Body Composition	Waist to hip ratio	1396	-0.00126	0.000894	0.159	-0.00742	0.00822	0.367	0.597	1613	-0.0011	0.00111	0.325	-0.00804	0.0124	0.518	0.766
Body Composition	Fat Percentage	743	-0.381	0.128	0.00304	-0.029	0.00987	0.00342	0.0222	901	-0.375	0.149	0.0121	-0.0402	0.0146	0.00607	0.0395
Body Composition	Lean body mass (kg)	480	-0.181	0.109	0.0976	-0.0174	0.0102	0.0886	0.21	576	-0.175	0.128	0.173	-0.0238	0.015	0.115	0.377
Body Composition	Visceral adipose tissue (cm)	478	-0.0847	0.0457	0.0643	-0.0301	0.0167	0.0714	0.206	574	-0.0652	0.0528	0.218	-0.0297	0.0237	0.212	0.459
Body Composition	Subcutaneous adipose tissue (cm)	476	-0.0631	0.0281	0.0252	-0.0349	0.0149	0.0195	0.0723	573	-0.0469	0.0315	0.138	-0.0297	0.0208	0.153	0.417
Body Composition	Birth weight (g)	220	-31.4	16	0.051	-0.0533	0.0238	0.0265	0.0862	300	-25.5	18.3	0.166	-0.0385	0.0299	0.199	0.459
Body Composition	Birth length (cm)	195	-0.047	0.0761	0.537	-0.0184	0.0257	0.475	0.726	271	-0.0648	0.0858	0.452	-0.0256	0.0341	0.455	0.766
Glucose homeostasis	Plasma glucose 0-h (mmol/l)	1026	-0.0202	0.0161	0.208	-0.0166	0.0103	0.108	0.233	1178	-0.0207	0.0194	0.286	-0.0248	0.0158	0.116	0.377
Glucose homeostasis	Plasma glucose 2-h (mmol/l)	901	0.0123	0.0385	0.75	0.00317	0.0111	0.776	0.917	1059	0.00536	0.0464	0.908	0.00437	0.0166	0.792	0.858
Glucose homeostasis	Serum C-peptid 0-h (pmol/l)	891	-5.64	3.84	0.143	-0.0143	0.0112	0.2	0.4	1018	-6.78	4.72	0.152	-0.014	0.0156	0.37	0.688
Glucose homeostasis	Serum C-peptid 2-h (pmol/l)	750	6.65	15.8	0.675	0.00477	0.012	0.691	0.898	880	6.11	19.2	0.75	0.00554	0.0167	0.74	0.858
Glucose homeostasis	Serum insulin 0-h (pmol/l)	1029	-1.07	0.51	0.037	-0.026	0.0102	0.0109	0.0471	1178	-1.13	0.642	0.0777	-0.0356	0.0159	0.0254	0.11
Glucose homeostasis	Serum insulin 2-h (pmol/l)	901	-3.95	3.48	0.257	-0.0185	0.0106	0.0815	0.21	1059	-3.01	4.29	0.484	-0.0224	0.0159	0.16	0.417
Glucose homeostasis	HbA1c (%)	1171	-0.000174	0.00729	0.981	0.00197	0.00989	0.842	0.927	1366	-0.000924	0.0086	0.914	-0.00109	0.0127	0.932	0.933
Lipids	HDL cholesterol (mmol/l)	1430	0.00489	0.00547	0.372	0.00842	0.00909	0.354	0.597	1650	0.000869	0.0067	0.897	0.00561	0.0133	0.673	0.858
Lipids	LDL cholesterol (mmol/l)	1262	-0.0063	0.0134	0.637	-0.00517	0.00976	0.597	0.816	1435	-0.00652	0.0165	0.693	-0.00488	0.0147	0.741	0.858
Lipids	Triglyceride (mmol/l)	1308	0.00824	0.00805	0.306	0.00891	0.00936	0.342	0.597	1473	0.00787	0.01	0.432	0.0141	0.0145	0.331	0.662
Lipids	Total cholesterol(mmol/l)	1382	0.001	0.0135	0.941	0.000514	0.00923	0.956	0.965	1611	-0.000208	0.0166	0.99	-0.00115	0.0137	0.933	0.933
Lipids	Remnant cholesterol (mmol/l)	989	0.00255	0.00383	0.507	0.00624	0.0108	0.564	0.814	1135	0.00186	0.00461	0.687	0.0115	0.0169	0.495	0.766
Lipids	Apolipoprotein A1 (mmol/l)	413	0.000489	0.00517	0.925	0.00272	0.015	0.856	0.927	432	-0.00206	0.00668	0.758	-0.01	0.0232	0.667	0.858
Lipids	Apolipoprotein B (mmol/l)	413	0.00136	0.00426	0.749	0.00442	0.0148	0.765	0.917	432	-0.000323	0.00546	0.953	-0.0061	0.0224	0.785	0.858
